# Supplementary material for: The impact of rare and low-frequency genetic variants in common disease
Source: Genome Biol. 2017 Apr 27;18:77. doi: 10.1186/s13059-017-1212-4 (PMC5408830; doi:10.1186/s13059-017-1212-4)
Supplement: Additional file 1: — All rare variants (allele frequency <5%) that were discovered across different traits, together with chromosomal position (GRCh37), mapped gene, disease or traits, sample size, allele frequency, effect size, population and reference. (XLSX 39 kb) [file 13059_2017_1212_MOESM1_ESM.xlsx]

## Sheet: Bomba_et_al_TableS1.txt
Variant ID	Chr	Position	Gene	Trait/disease	Samples	AF (cases/controls)	Beta/OR (SE)/(CI)	Type	Population	Reference
rs4846033	1	11788564	Intergenic	Schizophrenia	1471	0.01	2.87	GWAS	European, African American, Asian, Pacific Islander, Hispanic/Latino	http://www.ncbi.nlm.nih.gov/pubmed/18347602
rs2236835	1	18990251	PAX7	Body mass index	13627	0.04	0.128	GWAS	European	http://www.ncbi.nlm.nih.gov/pubmed/23669352
rs79598313	1	27284913	PIGV, NROB2	LDL cholesterol	62166	0.02	0.12	GWAS	European	http://www.ncbi.nlm.nih.gov/pubmed/25961943
rs11591147	1	55505647	PCSK9	Cholesterol, total	27312	0.016	0.406 (0.034)	ExomeChip	European and South Asian	http://www.ncbi.nlm.nih.gov/pubmed/27466198
rs11591147	1	55505647	PCSK9	LDL cholesterol	2758	0.01	0.47	GWAS	European	http://www.ncbi.nlm.nih.gov/pubmed/18193044
rs11591147	1	55505647	PCSK9	LDL cholesterol	3621	0.022	–0.470 (0.085)	WGS	British	http://www.ncbi.nlm.nih.gov/pubmed/26367797
rs11591147	1	55505647	PCSK9	LDL cholesterol	6602	0.038	–0.406 (0.053)	WGS + Imputation	Sardinian	http://www.ncbi.nlm.nih.gov/pubmed/26366554
rs11591147	1	55505647	PCSK9	LDL cholesterol	39186	0.015	–17	GWAS	European and African	http://www.ncbi.nlm.nih.gov/pubmed/24507774
rs11591147	1	55505647	PCSK9	LDL cholesterol	24361	0.017	0.461 (0.036)	ExomeChip	European and South Asian	http://www.ncbi.nlm.nih.gov/pubmed/27466198
rs11591147	1	55505647	PCSK9	Triglycerides	6602	0.038	–0.390 (0.053)	WGS + Imputation	Sardinian	http://www.ncbi.nlm.nih.gov/pubmed/26366554
rs67608943	1	55512222	PCSK9	LDL cholesterol	14227	0.003	–35	GWAS	European and African	http://www.ncbi.nlm.nih.gov/pubmed/24507774
rs28362286	1	55529215	PCSK9	LDL cholesterol	14227	0.009	–40	GWAS	European and African	http://www.ncbi.nlm.nih.gov/pubmed/24507774
rs11809789	1	82074852	RP5-837I24.4	Bilirubin levels	619	0.014	0.396	GWAS	African American	http://www.ncbi.nlm.nih.gov/pubmed/22085899
rs17024258	1	110147321	GNAT2	Obesity	204498	0.04	1.25	GWAS	European overweight, European class I obese, European class II obese, European class III obese, European	http://www.ncbi.nlm.nih.gov/pubmed/23563607
rs17024393	1	110154688	GNAT2	Body mass index	238944	0.04	0.066	GWAS	European, African American, Hispanic	http://www.ncbi.nlm.nih.gov/pubmed/25673413
rs1630500	1	154855055	GBA	Parkinson's disease	3741	0.045	1.75	GWAS	Ashkenazi Jewish	http://www.ncbi.nlm.nih.gov/pubmed/24842889
rs35749011	1	155135036	GBA, SYT11	Parkinson's disease	108990	0.017	1.824	GWAS	European	http://www.ncbi.nlm.nih.gov/pubmed/25064009
rs34372695	1	156030037	SYT11	Parkinson's disease	17352	0.03	1.47	GWAS	European	http://www.ncbi.nlm.nih.gov/pubmed/21292315
rs2501324	1	159856429	CCDC19	Bilirubin levels	8841	0.01	0.14	GWAS	Korean	http://www.ncbi.nlm.nih.gov/pubmed/20639394
rs7545047	1	162191103	NOS1AP	QT interval	71061	0.049	1.78	GWAS	European, Orcadian	http://www.ncbi.nlm.nih.gov/pubmed/24952745
rs17460657	1	162261826	NOS1AP	QT interval	71061	0.045	4.6	GWAS	European, Orcadian	http://www.ncbi.nlm.nih.gov/pubmed/24952745
rs4145462	1	167718499	MPZL1	Alzheimer's disease (late onset)	798	0.05	NA	GWAS	Amish	http://www.ncbi.nlm.nih.gov/pubmed/22881374
rs2421847	1	171557600	PRRC2C	Alzheimer's disease (cognitive decline)	303	0.04	0.26	GWAS	European	http://www.ncbi.nlm.nih.gov/pubmed/23535033
rs141203811	1	229772141	URB2	Fasting insulin	21130	0.001	0.282 (0.066)	GWAS	European	http://www.ncbi.nlm.nih.gov/pubmed/25625282
rs77149735	1	243555105	AKT3, SDCCAG8	Schizophrenia	81080	0.0191	1.317	GWAS	European, European and 1,235 European from 1235 parent-offspring trios, East Asian	http://www.ncbi.nlm.nih.gov/pubmed/25056061
rs16864170	2	5907880	SOX11	Chronic kidney disease	67093	0.05	1.3	GWAS	European	http://www.ncbi.nlm.nih.gov/pubmed/20383146
rs5742904	2	21229160	APOB	Cholesterol, total	13764	0.001	1.676 (0.260)	ExomeChip	European and South Asian	http://www.ncbi.nlm.nih.gov/pubmed/27466198
rs5742904	2	21229160	APOB	LDL cholesterol	39186	0.001	71	GWAS	European and African	http://www.ncbi.nlm.nih.gov/pubmed/24507774
rs13015955	2	22822159	Intergenic	LDL cholesterol	7565	0.05	0.179	GWAS	African American	http://www.ncbi.nlm.nih.gov/pubmed/21347282
rs12997023	2	40752982	SLC8A1	QT interval	71061	0.049	1.69	GWAS	European, Orcadian	http://www.ncbi.nlm.nih.gov/pubmed/24952745
rs6738962	2	80281173	CTNNA2	Alzheimer's disease (cognitive decline)	303	0.04	0.18	GWAS	European	http://www.ncbi.nlm.nih.gov/pubmed/23535033
rs55983207	2	119529829	EN1	BMD	45436	0.05	0.12	WGS + WES + Imputation	European	http://www.ncbi.nlm.nih.gov/pubmed/26367794
rs11692564	2	119545994	EN1	BMD	40516	0.016	0.22	WGS + WES + Imputation	European	http://www.ncbi.nlm.nih.gov/pubmed/26367794
rs188303909	2	119613444	EN1	BMD	40453	0.03	0.16	WGS + WES + Imputation	European	http://www.ncbi.nlm.nih.gov/pubmed/26367794
rs139257032	2	120328864	PCDP1	Chronic bronchitis and chronic obstructive pulmonary disease	7113	0.02	3.35	GWAS	European, African American	http://www.ncbi.nlm.nih.gov/pubmed/25241909
rs138726309	2	169763262	G6PC2	Fasting glucose	32430	0.008	–0.102 (0.020)	GWAS	European	http://www.ncbi.nlm.nih.gov/pubmed/25625282
rs7590983	2	174362349	Intergenic	Anthropometric traits	898	0.05	0.46	GWAS	Korculan	http://www.ncbi.nlm.nih.gov/pubmed/19260139
rs13413635	2	178680431	PDE11A	Heart rate	92355	0.033	NA	GWAS	European, Indian Asian	http://www.ncbi.nlm.nih.gov/pubmed/23583979
rs7606224	2	190643649	ORMDL1	Bilirubin levels	8841	0.011	0.104	GWAS	Korean	http://www.ncbi.nlm.nih.gov/pubmed/20639394
rs78058190	2	219699999	PRKAG3	HDL cholesterol	62166	0.05	–0.141 (0.020)	GWAS + Imputation	European	http://www.ncbi.nlm.nih.gov/pubmed/25961943
rs16859517	2	219949184	NHEJ1	Height	253288	0.039	0.067	GWAS	European	http://www.ncbi.nlm.nih.gov/pubmed/25282103
rs960246	2	223937559	Intergenic	C-reactive protein and white blood cell count	8722	0.013	0.219	GWAS		http://www.ncbi.nlm.nih.gov/pubmed/22788528
rs11680012	2	238672425	LRRFIP1	Adiposity	928	0.05	0.581	GWAS	French Canadian	http://www.ncbi.nlm.nih.gov/pubmed/23505185
rs538867	3	39513278	MOBP	Alzheimer's disease (cognitive decline)	303	0.03	0.26	GWAS	European	http://www.ncbi.nlm.nih.gov/pubmed/23535033
rs4541435	3	49228501	NR	Crohn's disease	20883	0.01341	1.24946	GWAS	European	http://www.ncbi.nlm.nih.gov/pubmed/26192919
rs202238847	3	49263637	CCDC36	Height	51309	0.021	0.1091 (0.0233)	WGS + Imputation	British	Tachmazidou et al. (in press)
rs140647181	3	99180668	COL8A1	AMD	43566	0.023/0.016	1.59	GWAS	mainly European	http://www.ncbi.nlm.nih.gov/pubmed/26691988
rs2650951	3	122368347	Intergenic	QT interval	2325	0.05	0.29	GWAS	European	http://www.ncbi.nlm.nih.gov/pubmed/20031603
rs1542829	3	130137471	COL6A5	Body mass index	2860	0.05	5.89	GWAS	European children	http://www.ncbi.nlm.nih.gov/pubmed/24348519
rs9826828	3	136402060	IL20RB	Rheumatoid arthritis	79799	0.02	1.44	GWAS	European, East Asian	http://www.ncbi.nlm.nih.gov/pubmed/24390342
rs74577862	3	186561692	ADIPOQ	Adiponectin	3621	0.026	–0.915 (0.091)	WGS	British	http://www.ncbi.nlm.nih.gov/pubmed/26367797
rs17366653	3	186570816	ADIPOQ	Adiponectin	3621	0.01	–1.029 (0.150)	WGS	British	http://www.ncbi.nlm.nih.gov/pubmed/26367797
rs78647349	4	5237153	STK32B	Alzheimer's disease (cognitive decline)	303	0.04	0.3	GWAS	European	http://www.ncbi.nlm.nih.gov/pubmed/23535033
rs13146780	4	43851092	PGBD3P4, KCTD8	Alzheimer's disease in APOE e4- carriers	34152	0.05	1.23	GWAS		http://www.ncbi.nlm.nih.gov/pubmed/25778476
rs117087731	4	73696709	ADAMTS3	Cholesterol, total	62166	0.01	0.308 (0.051)	GWAS + Imputation	European	http://www.ncbi.nlm.nih.gov/pubmed/25961943
rs182616603	4	75084732	MTHFD2L	Cholesterol, total	62166	0.01	0.374 (0.044)	GWAS + Imputation	European	http://www.ncbi.nlm.nih.gov/pubmed/25961943
rs182616603	4	75084732	MTHFD2L	LDL cholesterol	62166	0.01	0.314	GWAS	European	http://www.ncbi.nlm.nih.gov/pubmed/25961943
rs340635	4	87931404	AFF1	Alzheimer's disease (cognitive decline)	303	0.03	0.23	GWAS	European	http://www.ncbi.nlm.nih.gov/pubmed/23535033
rs13132430	4	100224070	ADH5	HDL cholesterol	62166	0.01	0.17	GWAS	European	http://www.ncbi.nlm.nih.gov/pubmed/25961943
rs6846071	4	102402215	Intergenic	C-reactive protein and white blood cell count	8722	0.016	0.224	GWAS		http://www.ncbi.nlm.nih.gov/pubmed/22788528
rs13107325	4	103188709	SLC39A8	Diastolic blood pressure	69395	0.05	0.684	GWAS	European	http://www.ncbi.nlm.nih.gov/pubmed/21909115
rs13107325	4	103188709	SLC39A8	Hypertension	69395	0.05	0.105	GWAS	European	http://www.ncbi.nlm.nih.gov/pubmed/21909115
rs13107325	4	103188709	SLC39A8	Systolic blood pressure	69395	0.05	0.981	GWAS	European	http://www.ncbi.nlm.nih.gov/pubmed/21909115
rs17589290	4	112923237	Intergenic	Hypertension	7917	0.04	1.42857	GWAS	African American	http://www.ncbi.nlm.nih.gov/pubmed/21347282
rs10518406	4	123762897	FGF2	Body mass index	238944	0.038	0.061	GWAS	European, African American, Hispanic	http://www.ncbi.nlm.nih.gov/pubmed/25673413
rs9999118	4	124051467	FGF2, NUDT6, SPRY1	Irritable bowel syndrome	1570	0.025	7.3	GWAS	European	http://www.ncbi.nlm.nih.gov/pubmed/24797007
rs17031671	4	155389247	DCHS2	Bilirubin levels	8841	0.017	0.116	GWAS	Korean	http://www.ncbi.nlm.nih.gov/pubmed/20639394
rs114092250	5	35494448	PRLR-SPEF2	AMD	43566	0.016/0.022	0.7	GWAS	mainly European	http://www.ncbi.nlm.nih.gov/pubmed/26691988
rs62358361	5	39327888	C9	AMD	43566	0.016/0.009	1.8	GWAS	mainly European	http://www.ncbi.nlm.nih.gov/pubmed/26691988
rs121909358	5	42689036	GHR	Height	6307	0.0087 (<0.0001)	–0.64	WGS + Imputation	Sardinian	http://www.ncbi.nlm.nih.gov/pubmed/26366551
rs12655917	5	77291940	AP3B1	Insulin resistance/response	1040	0.01	40	GWAS	African American	http://www.ncbi.nlm.nih.gov/pubmed/21901158
rs774396010	5	87396789	TMEM161B	HDL cholesterol	3621	0.001	–1.887 (0.378)	WGS	British	http://www.ncbi.nlm.nih.gov/pubmed/26367797
rs35658696	5	102338811	PAM	Type 2 diabetes	278254	0.0498	1.22	WGS + Imputation	Icelandic	http://www.ncbi.nlm.nih.gov/pubmed/24464100
rs112724034	5	109221026	PGAM5P1, MAN2A1	Alzheimer's disease (cognitive decline)	303	0.03	0.31	GWAS	European	http://www.ncbi.nlm.nih.gov/pubmed/23535033
rs77636885	5	110719187	CAMK4	Alzheimer's disease (cognitive decline)	303	0.03	0.3	GWAS	European	http://www.ncbi.nlm.nih.gov/pubmed/23535033
rs379440	5	111693371	EPB41L4A	vWF and FVIII levels	1624	0.04	0.34	GWAS	European	http://www.ncbi.nlm.nih.gov/pubmed/21810271
rs116348108	5	118435127	DMXL1	Alzheimer's disease (cognitive decline)	303	0.04	0.28	GWAS	European	http://www.ncbi.nlm.nih.gov/pubmed/23535033
rs143954261	5	126729450	MEGF10	Alzheimer's disease (cognitive decline)	303	0.04	0.29	GWAS	European	http://www.ncbi.nlm.nih.gov/pubmed/23535033
rs146579248	5	127382302	FLJ33630	Alzheimer's disease (cognitive decline)	303	0.04	0.21	GWAS	European	http://www.ncbi.nlm.nih.gov/pubmed/23535033
rs17504622	5	152654479	GRIA1	Schizophrenia	32143	0.05	1.238	GWAS	European,	http://www.ncbi.nlm.nih.gov/pubmed/23974872
rs148763909	5	153837106	SAP30L	Alzheimer's disease (cognitive decline)	303	0.03	0.15	GWAS	European	http://www.ncbi.nlm.nih.gov/pubmed/23535033
rs9313296	5	165377699	Intergenic	Waist circumference	1779	0.01	9.4	GWAS	Filipinos	http://www.ncbi.nlm.nih.gov/pubmed/20966902
rs9313296	5	165377699	Intergenic	Weight	1780	0.01	10	GWAS	Filipinos	http://www.ncbi.nlm.nih.gov/pubmed/20966902
rs145848414	5	174014114	Intergenic	Alzheimer's disease (late onset)	5896	0.04	2.29	GWAS	African American	http://www.ncbi.nlm.nih.gov/pubmed/23571587
rs72807343	5	179238261	SQSTM1	Alzheimer's disease (late onset)	54162	0.016	1.35	GWAS	European	http://www.ncbi.nlm.nih.gov/pubmed/24162737
rs1747593	6	604158	NR	Sitting height ratio	25135	0.037	0.118	GWAS	African Americans, European women, European men	http://www.ncbi.nlm.nih.gov/pubmed/25865494
rs1800562	6	26093141	HFE	Red blood cell traits	16485	0.0151	0.2388	GWAS	African American	http://www.ncbi.nlm.nih.gov/pubmed/23446634
rs12206204	6	26116982	HIST1H2BC	Bilirubin levels	9464	0.02	0.18	GWAS		http://www.ncbi.nlm.nih.gov/pubmed/19414484
rs2395029	6	31431780	HLA-C	Psoriasis	737	0.03	4.1	GWAS	European	http://www.ncbi.nlm.nih.gov/pubmed/18369459
rs9380272	6	31906010	CFB, C2	Age-related macular degeneration	3307	0.012	4.31	GWAS	European	http://www.ncbi.nlm.nih.gov/pubmed/20385819
rs12153855	6	32074804	TNXB	Age-related macular degeneration	3092	0.011	1.44	GWAS	European	http://www.ncbi.nlm.nih.gov/pubmed/22694956
rs6928954	6	33060822	Intergenic	Bilirubin levels	8841	0.023	0.075	GWAS	Korean	http://www.ncbi.nlm.nih.gov/pubmed/20639394
rs6457821	6	35402805	PPARD/FANCE	Height	133653	0.02	0.104	GWAS	European	http://www.ncbi.nlm.nih.gov/pubmed/20881960
rs17589516	6	38036420	ZFAND3	Insulin resistance/response	1040	0.02	45	GWAS	African American	http://www.ncbi.nlm.nih.gov/pubmed/21901158
rs10305492	6	39046794	GLP1R	Fasting glucose	33230	0.015	–0.073 (0.015)	GWAS	European	http://www.ncbi.nlm.nih.gov/pubmed/25625282
rs10305492	6	39046794	GLP1R	Fasting glucose	60564	0.01	–0.09 (0.013)	GWAS + WES	African and European	http://www.ncbi.nlm.nih.gov/pubmed/25631608
rs75932628	6	41129252	TREM2	Alzheimer's disease	110050	0.0063	2.26	WGS + Imputation	Icelandic	http://www.ncbi.nlm.nih.gov/pubmed/23150908
rs112233623	6	41924998	CCND3	MCV	107686	0.011	0.739 (0.05)	WGS + Imputation	European	Iotchkova et al. (in press)
rs2233424	6	44233921	NFKBIE	Rheumatoid arthritis	79799	0.04	1.33	GWAS	European, East Asian	http://www.ncbi.nlm.nih.gov/pubmed/24390342
rs4714888	6	45885061	Intergenic	Age-related macular degeneration	19805	0.05	1.3	GWAS	European	http://www.ncbi.nlm.nih.gov/pubmed/23326517
rs9345396	6	94489219	TSG1	Stroke	14746	0.01	1.75	GWAS	African American	http://www.ncbi.nlm.nih.gov/pubmed/26089329
rs6904416	6	98990489	Intergenic	C-reactive protein and white blood cell count	8722	0.019	0.183	GWAS		http://www.ncbi.nlm.nih.gov/pubmed/22788528
rs117780815	6	124326227	NKAIN2	Alzheimer's disease (cognitive decline)	303	0.03	0.31	GWAS	European	http://www.ncbi.nlm.nih.gov/pubmed/23535033
rs11154851	6	136368005	PDE7B	Alzheimer's disease (cognitive decline)	303	0.04	0.25	GWAS	European	http://www.ncbi.nlm.nih.gov/pubmed/23535033
rs7752903	6	138227364	TNFAIP3	Rheumatoid arthritis	79799	0.04	1.38	GWAS	European, East Asian	http://www.ncbi.nlm.nih.gov/pubmed/24390342
rs75253868	6	151102830	PLEKHG1	Alzheimer's disease (cognitive decline)	303	0.03	0.26	GWAS	European	http://www.ncbi.nlm.nih.gov/pubmed/23535033
rs3798220	6	160961137	LPA	Coronary heart disease	86995	0.02	1.51	GWAS	European	http://www.ncbi.nlm.nih.gov/pubmed/21378990
rs3798220	6	160961137	LPA	LDL cholesterol	24361	0.016	0.154 (0.037)	ExomeChip	European and South Asian	http://www.ncbi.nlm.nih.gov/pubmed/27466198
rs186696265	6	161111700	LPA	LDL cholesterol	62166	0.01	0.262	GWAS	European	http://www.ncbi.nlm.nih.gov/pubmed/25961943
rs58370486	7	16707861	BZW2, TSPAN13	Alzheimer's disease (cognitive decline)	303	0.03	0.36	GWAS	European	http://www.ncbi.nlm.nih.gov/pubmed/23535033
rs17347800	7	18517279	HDAC9	Stroke	14746	0.04	0.51	GWAS	African American	http://www.ncbi.nlm.nih.gov/pubmed/26089329
rs1861525	7	25161602	CYCS	Alzheimer's disease (cognitive decline)	303	0.03	0.25	GWAS	European	http://www.ncbi.nlm.nih.gov/pubmed/23535033
rs13225783	7	27330056	EVX1	Heart failure	23821	0.05	1.38	GWAS	European, African	http://www.ncbi.nlm.nih.gov/pubmed/20445134
rs17159991	7	31242470	AC006978.1	Uric acid levels	1017	0.05	0.329	GWAS	African American	http://www.ncbi.nlm.nih.gov/pubmed/21294900
rs2392492	7	37365196	ELMO1	Alzheimer's disease (cognitive decline)	303	0.04	0.32	GWAS	European	http://www.ncbi.nlm.nih.gov/pubmed/23535033
rs13238203	7	72129667	TYW1B	Triglycerides	96598	0.04	7.91	GWAS	European	http://www.ncbi.nlm.nih.gov/pubmed/20686565
rs13238203	7	72129667	TYW1B	Triglycerides	94595	0.04	0.059	GWAS	European	http://www.ncbi.nlm.nih.gov/pubmed/24097068
rs404321	7	72426122	NSUN5C	QT interval	71061	0.005	9.86	GWAS	European, Orcadian	http://www.ncbi.nlm.nih.gov/pubmed/24952745
rs1406503	7	88560878	ZNF804B	Body mass index	1780	0.05	0.07	GWAS	Filipinos	http://www.ncbi.nlm.nih.gov/pubmed/20966902
rs7809799	7	98760504	SMURF1, KPNA7	Ulcerative colitis	2746	0.04	1.56	GWAS	European	http://www.ncbi.nlm.nih.gov/pubmed/20228798
rs3757458	7	100881403	NR	QT interval	13105	0.01	8	GWAS	African American	http://www.ncbi.nlm.nih.gov/pubmed/23166209
rs10255299	7	111527560	DOCK4	C-reactive protein and white blood cell count	8722	0.013	0.241	GWAS		http://www.ncbi.nlm.nih.gov/pubmed/22788528
rs148771817	7	120742980	WNT16	BMD	10387	0.012	0.46	WGS + WES + Imputation	European	http://www.ncbi.nlm.nih.gov/pubmed/26367794
rs2233580	7	127253550	PAX4	Type 2 diabetes	12940	0	1.79 (1.47–2.19)	WES	European	http://www.ncbi.nlm.nih.gov/pubmed/27398621
rs11770757	7	133747946	EXOC4	Alzheimer's disease (cognitive decline)	303	0.04	0.16	GWAS	European	http://www.ncbi.nlm.nih.gov/pubmed/23535033
rs268	8	19813529	LPL	HDL cholesterol	42208	0.018	–3	GWAS	European and African	http://www.ncbi.nlm.nih.gov/pubmed/24507774
rs268	8	19813529	LPL	Triglycerides	39859	0.018	0.14	GWAS	European and African	http://www.ncbi.nlm.nih.gov/pubmed/24507774
rs328	8	19819724	LPL	Triglycerides	1303	0.10/0.03	0.33	Targetted exome sequencing	European	http://www.ncbi.nlm.nih.gov/pubmed/27182959
rs12549576	8	112976141	AC068954.1, RP11-58O3.2	Bilirubin levels	619	0.04	0.3	GWAS	African American	http://www.ncbi.nlm.nih.gov/pubmed/22085899
rs11986011	8	127332657	Intergenic	Age-related macular degeneration	19805	0.02	2.5	GWAS	European	http://www.ncbi.nlm.nih.gov/pubmed/23326517
rs6984045	8	131092413	ASAP1, DDEF1	Multiple sclerosis	5031	0.02	1.59	GWAS	European	http://www.ncbi.nlm.nih.gov/pubmed/19525955
rs16906293	8	137768892	Intergenic	Bilirubin levels	8841	0.014	0.087	GWAS	Korean	http://www.ncbi.nlm.nih.gov/pubmed/20639394
rs3008706	9	16034538	Intergenic	Bilirubin levels	8841	0.035	0.063	GWAS	Korean	http://www.ncbi.nlm.nih.gov/pubmed/20639394
rs16937883	9	20098711	Intergenic	Asthma (toluene diisocyanate-induced)	347	0.02	5.29	GWAS	Korean	http://www.ncbi.nlm.nih.gov/pubmed/19187332
rs1257763	9	96893945	PTPDC1	Height	133653	0.04	0.069	GWAS	European	http://www.ncbi.nlm.nih.gov/pubmed/20881960
rs3824477	9	107588328	ABCA1	HDL cholesterol	56598	0.026	0.123 (0.016)	WGS + Imputation	European	Iotchkova et al. (in press)
rs528899443	9	132658795	FNBP1	FEV1/FVC	3621	0.004	1.078 (0.204)	WGS	British	http://www.ncbi.nlm.nih.gov/pubmed/26367797
rs10901296	9	133765656	Intergenic	Bilirubin levels	8841	0.016	0.092	GWAS	Korean	http://www.ncbi.nlm.nih.gov/pubmed/20639394
rs150813342	9	135864513	GFI1B	PLT	114753	0.004	–0.406 (0.026)	WGS + Imputation	European	Iotchkova et al. (in press)
rs150813342	9	135864513	GFI1B	PLT	13744	0.008	–0.402 (0.07)	WES	European and African American	http://www.ncbi.nlm.nih.gov/pubmed/27486782
rs17771318	10	49911357	WDFY4	Stroke	14746	0.01	1.46	GWAS	African American	http://www.ncbi.nlm.nih.gov/pubmed/26089329
rs141471070	10	62179028	ANK3	FEV1/FVC	3621	0.006	0.739 (0.164)	WGS	British	http://www.ncbi.nlm.nih.gov/pubmed/26367797
rs577969	10	100291176	Intergenic	Migraine	118710	0.05	1.13	GWAS	European	http://www.ncbi.nlm.nih.gov/pubmed/23793025
rs7903146	10	114758349	TCF7L2	Type 2 diabetes	26805	0.04	1.48	GWAS	Japanese	http://www.ncbi.nlm.nih.gov/pubmed/23945395
rs7903146	10	114758349	TCF7L2	Type 2 diabetes	1022	0.04	1.54	GWAS	Japanese	http://www.ncbi.nlm.nih.gov/pubmed/19401414
rs117896735	10	121536327	INPP5F	Parkinson's disease	108990	0.014	1.624	GWAS	European	http://www.ncbi.nlm.nih.gov/pubmed/25064009
rs118048115	10	122279476	PPAPDC1A	Alzheimer's disease (cognitive decline)	303	0.04	0.34	GWAS	European	http://www.ncbi.nlm.nih.gov/pubmed/23535033
rs34391416	11	831818	EFCAB4A, CHID1, AP2A2	Chronic bronchitis and chronic obstructive pulmonary disease	7113	0.05	1.93	GWAS	European, African American	http://www.ncbi.nlm.nih.gov/pubmed/25241909
rs150199504	11	2814960	KCNQ1	Height	6307	0.07 (<0.01)	–0.31	WGS + Imputation	Sardinian	http://www.ncbi.nlm.nih.gov/pubmed/26366551
rs7116019	11	4618606	TRIM68	MCH	1014	0.046	–0.775 (0.111)	GWAS	Greek isolates	http://www.ncbi.nlm.nih.gov/pubmed/25373335
rs7116019	11	4618606	TRIM68	MCHC	1014	0.047	0.933 (0.107)	GWAS	Greek isolates	http://www.ncbi.nlm.nih.gov/pubmed/25373335
rs7116019	11	4618606	TRIM68	MCV	1014	0.047	–1.239 (0.105)	GWAS	Greek isolates	http://www.ncbi.nlm.nih.gov/pubmed/25373335
rs11549407	11	5248004	HBB	Cholesterol, total	6602	0.048	–0.490 (0.05)	WGS + Imputation	Sardinian	http://www.ncbi.nlm.nih.gov/pubmed/26366554
rs11549407	11	5248004	HBB	LDL cholesterol	6602	0.048	–0.473 (0.051)	WGS + Imputation	Sardinian	http://www.ncbi.nlm.nih.gov/pubmed/26366554
rs11023139	11	14224346	RRAS2, PSMA1, SPON1	Alzheimer's disease (cognitive decline)	303	0.05	0.31	GWAS	European	http://www.ncbi.nlm.nih.gov/pubmed/23535033
rs11023787	11	15952294	SOX6	Bone mineral density (wrist)	1000	0.04	NA	GWAS	European	http://www.ncbi.nlm.nih.gov/pubmed/21104366
rs2507838	11	58472799	GLYAT	Body mass (lean)	1627	0.03	NA	GWAS	Han Chinese	http://www.ncbi.nlm.nih.gov/pubmed/23108985
rs12800450	11	64359221	SLC22A12	Urate levels	8651	0.01	1.19	GWAS	African American	http://www.ncbi.nlm.nih.gov/pubmed/21768215
rs493573	11	64557054	MAP4K2	Urate levels	8651	0.03	0.8	GWAS	African American	http://www.ncbi.nlm.nih.gov/pubmed/21768215
rs111902751	11	93268467	SMCO4	FVC	3621	0.014	–0.505 (0.103)	WGS	British	http://www.ncbi.nlm.nih.gov/pubmed/26367797
rs7118648	11	96108428	CCDC82	Parkinson's disease	798	0.03	NA	GWAS	Amish	http://www.ncbi.nlm.nih.gov/pubmed/23793441
rs6589566	11	116652423	APOC, APOA	Triglycerides	10936	0.0176	0.2066	GWAS	African American, Hispanic	http://www.ncbi.nlm.nih.gov/pubmed/23726366
rs35120633	11	116655600	ZNF259	Triglycerides	14351	0.03	0.13	GWAS	European and African	http://www.ncbi.nlm.nih.gov/pubmed/24507774
rs778114184	11	116661101	APOA5	Triglycerides	6602	0.025	–0.450 (0.064)	WGS + Imputation	Sardinian	http://www.ncbi.nlm.nih.gov/pubmed/26366554
rs3135506	11	116662407	APOA5	HDL cholesterol	1303	0.07/0.04	0.61	Targetted exome sequencing	European	http://www.ncbi.nlm.nih.gov/pubmed/27182959
rs3135506	11	116662407	APOA5	Triglycerides	1303	0.03/0.18	7.11	Targetted exome sequencing	European	http://www.ncbi.nlm.nih.gov/pubmed/27182959
rs76353203	11	116701353	APOC3	HDL cholesterol	1267	0.019	0.319 (0.054)	GWAS	Greek isolates	dx.doi.org/10.1038/ncomms3872
rs76353203	11	116701353	APOC3	Triglycerides	1267	0.019	–0.513 (0.075)	GWAS	Greek isolates	dx.doi.org/10.1038/ncomms3872
rs138326449	11	116701354	APOC3	Triglycerides	10333	0.001	NA	Resequencing of APOC3	Danish	http://www.ncbi.nlm.nih.gov/pubmed/24941082
rs138326449	11	116701354	APOC3	Triglycerides	3621	0.003	–1.425 (0.265)	WGS	British	dx.doi.org/10.1038/ncomms5871
rs138326449	11	116701354	APOC3	Triglycerides	3734	0.001	NA	WES	European or African	http://www.ncbi.nlm.nih.gov/pubmed/24941081
rs138326449	11	116701354	APOC3	VLDL	3621	0.003	–1.426 (0.265)	WGS	British	dx.doi.org/10.1038/ncomms5871
rs508487	11	117075566	PCSK7	Cardiovascular disease risk factors	11683	0.04	0.235	GWAS	European	http://www.ncbi.nlm.nih.gov/pubmed/21943158
rs142953140	11	117089205	PCSK7	HDL cholesterol	14330	0.002	17	GWAS	European and African	http://www.ncbi.nlm.nih.gov/pubmed/24507774
rs10892151	11	117531731	APOA1, APOC3, APOA4, APOA5, DSCAML1	Triglycerides	809	0.028	NA	GWAS	Old Order Amish	http://www.ncbi.nlm.nih.gov/pubmed/19074352
rs7927044	11	127761666	NR	Asthma (childhood onset)	573	0.0134	0.16	GWAS	European children	http://www.ncbi.nlm.nih.gov/pubmed/22560479
rs76895963	12	4384844	CCND2	Type 2 diabetes	278254	0.0147	0.53	WGS + Imputation	Icelandic	http://www.ncbi.nlm.nih.gov/pubmed/24464100
rs61750625	12	6094771	VWF	VWF antigen	4468	0.00763	–39.6 (9.71)	WES	European or African	http://www.ncbi.nlm.nih.gov/pubmed/23690449
rs149424724	12	6128127	VWF	VWF antigen	4468	0.008	–40.3 (10.0)	WES	European or African	http://www.ncbi.nlm.nih.gov/pubmed/23690449
rs150077670	12	6128269	VWF	VWF antigen	4468	0.0044	–34.5 (12.7)	WES	European or African	http://www.ncbi.nlm.nih.gov/pubmed/23690449
rs4149584	12	6442643	TNFRSF1A	Multiple sclerosis	9844	0.022	1.58	GWAS	European	http://www.ncbi.nlm.nih.gov/pubmed/19525953
rs12422544	12	40528432	NR	Crohn's disease	20883	0.01915	1.45519	GWAS	European	http://www.ncbi.nlm.nih.gov/pubmed/26192919
rs12422544	12	40528432	NR	Ulcerative colitis	27432	0.01915	1.21534	GWAS	European	http://www.ncbi.nlm.nih.gov/pubmed/26192919
rs11175593	12	40601940	MUC19, LRRK2	Crohn's disease	8059	0.017	1.07	GWAS	European	http://www.ncbi.nlm.nih.gov/pubmed/18587394
rs34637584	12	40734202	LRRK2	Parkinson's disease	33050	0.002	9.62	GWAS	European	http://www.ncbi.nlm.nih.gov/pubmed/21738487
rs34778348	12	40757328	LRRK2	Parkinson's disease	4258	0.04	2.23	GWAS		http://www.ncbi.nlm.nih.gov/pubmed/22438815
rs11564258	12	40792300	MUC19, LRRK2	Crohn's disease	21389	0.025	1.74 (1.55–1.95)	GWAS + Imputation	European	http://www.ncbi.nlm.nih.gov/pubmed/21102463
rs11564258	12	40792300	MUC19, LRRK2	Inflammatory bowel disease	34366	0.025	1.334	GWAS	European	http://www.ncbi.nlm.nih.gov/pubmed/23128233
rs1442190	12	41365640	LRRK2	Parkinson's disease	3741	0.0264	3.72	GWAS	Ashkenazi Jewish	http://www.ncbi.nlm.nih.gov/pubmed/24842889
rs1520832	12	43253415	PRICKLE1	Heart failure	23821	0.04	1.39	GWAS	European, African	http://www.ncbi.nlm.nih.gov/pubmed/20445134
rs147845115	12	51878760	SLC4A8	Alzheimer's disease (cognitive decline)	303	0.03	0.29	GWAS	European	http://www.ncbi.nlm.nih.gov/pubmed/23535033
rs12296937	12	81494252	LIN7A, ACSS3, PPFIA2	Age-related cataracts (age at onset)	5503	0.0267	1.08	GWAS	European, Black, and other ancestry cases	http://www.ncbi.nlm.nih.gov/pubmed/25352737
rs61144803	12	94235165	CRADD	Alzheimer's disease (cognitive decline)	303	0.04	0.16	GWAS	European	http://www.ncbi.nlm.nih.gov/pubmed/23535033
rs2660869	12	96479267	LTA4H	Height	1792	0.02	4.39	GWAS	Filipinos	http://www.ncbi.nlm.nih.gov/pubmed/20966902
rs1399439	12	101221239	ANO4	Alzheimer's disease (cognitive decline)	303	0.04	0.2	GWAS	European	http://www.ncbi.nlm.nih.gov/pubmed/23535033
rs61941274	12	112132610	ACAD10	AMD	43566	0.024/0.018	1.51	GWAS	mainly European	http://www.ncbi.nlm.nih.gov/pubmed/26691988
rs17431357	12	120880434	TRIAP1	Insulin resistance/response	1040	0.01	34	GWAS	African American	http://www.ncbi.nlm.nih.gov/pubmed/21901158
rs7328278	13	36351766	NR	Asthma (childhood onset)	573	0.0285	0.13	GWAS	European children	http://www.ncbi.nlm.nih.gov/pubmed/22560479
rs9646096	13	38065446	POSTN, TRPC4	Age-related macular degeneration	19805	0.05	1.35	GWAS	European	http://www.ncbi.nlm.nih.gov/pubmed/23326517
rs3118905	13	51105334	DLEU7	Height	36227	0.02	0.1	GWAS	East Asian	http://www.ncbi.nlm.nih.gov/pubmed/25429064
rs548097	13	75776268	TBC1D4	Heart failure	23821	0.02	1.62	GWAS	European, African	http://www.ncbi.nlm.nih.gov/pubmed/20445134
rs143258881	13	93945858	GPC6	Alzheimer's disease (cognitive decline)	303	0.03	0.29	GWAS	European	http://www.ncbi.nlm.nih.gov/pubmed/23535033
rs11847697	14	30515112	PRKD1	Body mass index	123865	0.04	0.17	GWAS	European	http://www.ncbi.nlm.nih.gov/pubmed/20935630
rs11847697	14	30515112	PRKD1	Body mass index	238944	0.043	0.053	GWAS	European, African American, Hispanic	http://www.ncbi.nlm.nih.gov/pubmed/25673413
rs11847697	14	30515112	PRKD1	Body mass index	13627	0.04	0.107	GWAS	European	http://www.ncbi.nlm.nih.gov/pubmed/23669352
rs116909374	14	36738361	MBIP	TSH (thyrotropin)	15037	0.043	–0.208 (0.032)	WGS + Imputation	British	DOI: 10.1038/ncomms6681
rs17104630	14	37000049	NKX2-1	Height	15821	0.04	0.42	GWAS	European	http://www.ncbi.nlm.nih.gov/pubmed/18391950
rs7140958	14	46029687	Intergenic	Bilirubin levels	8841	0.02	0.085	GWAS	Korean	http://www.ncbi.nlm.nih.gov/pubmed/20639394
rs35209784	14	59751830	DAAM1	Type 2 diabetes	3286	0.01	3.57	GWAS	Lebanese	http://www.ncbi.nlm.nih.gov/pubmed/25483131
rs10143078	14	70881489	SYNJ2BP	Blood pressure	55796	0.04	4.06	GWAS	European	http://www.ncbi.nlm.nih.gov/pubmed/24954895
rs2526932	14	73081068	Intergenic	C-reactive protein and white blood cell count	8722	0.012	0.275	GWAS		http://www.ncbi.nlm.nih.gov/pubmed/22788528
rs28929474	14	94844947	SERPINA1	Height	49889	0.019	0.1346 (0.0253)	WGS + Imputation	British	Tachmazidou et al. (in press)
rs115102486	14	95764564	CLMN	Alzheimer's disease (cognitive decline)	303	0.03	0.31	GWAS	European	http://www.ncbi.nlm.nih.gov/pubmed/23535033
rs74006954	15	27712644	GABRG3	Alzheimer's disease (cognitive decline)	303	0.03	0.28	GWAS	European	http://www.ncbi.nlm.nih.gov/pubmed/23535033
rs2412710	15	42683787	CAPN3	Triglycerides	96598	0.02	7	GWAS	European	http://www.ncbi.nlm.nih.gov/pubmed/20686565
rs2412710	15	42683787	CAPN3	Triglycerides	94595	0.04	0.099	GWAS	European	http://www.ncbi.nlm.nih.gov/pubmed/24097068
rs575505283	15	43703277	TP53BP1	PLT	121793	0.014	–0.162 (0.019)	WGS + Imputation	European	Iotchkova et al. (in press)
rs55707100	15	43820717	FRMD5	Cholesterol, total	26483	0.026	0.186 (0.028)	ExomeChip	European and South Asian	http://www.ncbi.nlm.nih.gov/pubmed/27466198
rs55707100	15	43820717	MAP1A	Triglycerides	39859	0.033	0.09	GWAS	European and African	http://www.ncbi.nlm.nih.gov/pubmed/24507774
rs2929282	15	44245931	FRMD5	Triglycerides	96598	0.05	5.13	GWAS	European	http://www.ncbi.nlm.nih.gov/pubmed/20686565
rs138570705	15	44266730	FRMD5	Triglycerides	62166	0.02	0.115	GWAS	European	http://www.ncbi.nlm.nih.gov/pubmed/25961943
rs16964211	15	51530495	CYP19A1	Height	133653	0.05	0.05	GWAS	European	http://www.ncbi.nlm.nih.gov/pubmed/20881960
rs4471613	15	58551694	ALDH1A2, AQP9, LIPC	Ischaemic stroke	14519	0.02	2.47	GWAS	African American	http://www.ncbi.nlm.nih.gov/pubmed/26089329
rs4471613	15	58551694	ALDH1A2, AQP9, LIPC	Stroke	14746	0.02	0.82	GWAS	African American	http://www.ncbi.nlm.nih.gov/pubmed/26089329
rs10519210	15	63737925	USP3	Heart failure	23821	0.03	1.53	GWAS	European, African	http://www.ncbi.nlm.nih.gov/pubmed/20445134
rs74615166	15	64725490	TRIP4	Alzheimer's disease (late onset)	54162	0.02	1.29	GWAS	European	http://www.ncbi.nlm.nih.gov/pubmed/24162737
rs16977195	15	86984240	AGBL1	Schizophrenia	1471	0.03	6.01	GWAS	European, African American, Asian, Pacific Islander, Hispanic/Latino	http://www.ncbi.nlm.nih.gov/pubmed/18347602
rs16942341	15	89388905	ACAN	Height	133653	0.03	0.13	GWAS	European	http://www.ncbi.nlm.nih.gov/pubmed/20881960
rs117747069	16	170076	NPRL3	MCH	120851	0.037	–0.176 (0.024)	WGS + Imputation	European	Iotchkova et al. (in press)
rs8045064	16	24675589	FLJ45256	Alzheimer's disease (cognitive decline)	303	0.05	0.21	GWAS	European	http://www.ncbi.nlm.nih.gov/pubmed/23535033
rs2066847	16	50763778	NOD2	Crohn's disease	8059	0.018	1.55	GWAS	European	http://www.ncbi.nlm.nih.gov/pubmed/18587394
rs2066847	16	50763778	NOD2, ADCY7	Crohn's disease	34366	0.024	3.103	GWAS	European	http://www.ncbi.nlm.nih.gov/pubmed/23128233
rs34119551	16	56995908	CETP	HDL cholesterol	14330	0.002	16	GWAS	European and African	http://www.ncbi.nlm.nih.gov/pubmed/24507774
rs1800777	16	57017319	CETP	HDL cholesterol	1303	0.05/0.01	0.22	Targetted exome sequencing	European	http://www.ncbi.nlm.nih.gov/pubmed/27182959
rs11574514	16	67971380	PSMB10	Crohn's disease	2994	0.045	1.44	GWAS	Ashkenazi Jewish, Ashkenazi Jewish	http://www.ncbi.nlm.nih.gov/pubmed/22412388
rs35673026	16	67976851	LCAT	HDL cholesterol	14330	0.003	10	GWAS	European and African	http://www.ncbi.nlm.nih.gov/pubmed/24507774
rs9934540	16	77876763	VAT1L	Alzheimer's disease (cognitive decline)	303	0.03	0.25	GWAS	European	http://www.ncbi.nlm.nih.gov/pubmed/23535033
rs12051272	16	82663288	CDH13	Adiponectin	3621	0.009	–1.074 (0.156)	WGS	British	http://www.ncbi.nlm.nih.gov/pubmed/26367797
rs12051272	16	82663288	CDH13	Adiponectin levels	35355	0.03	0.26	GWAS	European, African American, Filipino	http://www.ncbi.nlm.nih.gov/pubmed/22479202
rs193042029	17	4667984	TM4SF5	Triglycerides	62166	0.01	–0.170 (0.029)	GWAS + Imputation	European	http://www.ncbi.nlm.nih.gov/pubmed/25961943
rs9899375	17	7811615	CHD3	Ischemic stroke	14519	0.03	3.3	GWAS	African American	http://www.ncbi.nlm.nih.gov/pubmed/26089329
rs9899375	17	7811615	CHD3	Stroke	14746	0.03	2.57	GWAS	African American	http://www.ncbi.nlm.nih.gov/pubmed/26089329
rs2315504	17	39046881	KRT23, KRT20	Height	8842	0.01	1.9	GWAS	Korean	http://www.ncbi.nlm.nih.gov/pubmed/19893584
rs77697917	17	41840849	SOST, DUSP3	Triglycerides	62166	0.03	0.163	GWAS	European	http://www.ncbi.nlm.nih.gov/pubmed/25961943
rs117964204	17	48692082	CACNA1G	Alzheimer's disease (cognitive decline)	303	0.04	0.28	GWAS	European	http://www.ncbi.nlm.nih.gov/pubmed/23535033
rs72832584	17	59292436	BCAS3	Alzheimer's disease (cognitive decline)	303	0.05	0.3	GWAS	European	http://www.ncbi.nlm.nih.gov/pubmed/23535033
rs1801689	17	64210580	APOH, PRXCA	LDL cholesterol	94595	0.04	0.103	GWAS	European	http://www.ncbi.nlm.nih.gov/pubmed/24097068
rs1801689	17	64210580	APOH	PLT	135097	0.033	0.104 (0.012)	WGS + Imputation	European	Iotchkova et al. (in press)
rs77542162	17	67081278	ABCA6	Cholesterol, total	35000	0.034	0.14	WGS + Imputation	Dutch	http://www.ncbi.nlm.nih.gov/pubmed/25751400
rs77542162	17	67081278	ABCA6, ABCA68	Cholesterol, total	62166	0.02	0.179	GWAS	European	http://www.ncbi.nlm.nih.gov/pubmed/25961943
rs77542162	17	67081278	ABCA6	LDL cholesterol	35000	0.034	0.135	WGS + Imputation	Dutch	http://www.ncbi.nlm.nih.gov/pubmed/25751400
rs77542162	17	67081278	ABCA6, ABCA8	LDL cholesterol	62166	0.02	0.22	GWAS	European	http://www.ncbi.nlm.nih.gov/pubmed/25961943
rs71380849	17	72975748	C17orf28, CDR2L	Alzheimer's disease in APOE e4- carriers	34152	0.05	1.47	GWAS		http://www.ncbi.nlm.nih.gov/pubmed/25778476
rs113107469	18	29306737	B4GALT6	FT4 (free thyroxine)	13649	0.032	0.223 (0.037)	WGS + Imputation	British	DOI: 10.1038/ncomms6681
rs149615216	18	47106028	LIPG	Cholesterol, total	62166	0.01	0.229	GWAS	European	http://www.ncbi.nlm.nih.gov/pubmed/25961943
rs77960347	18	47109955	LIPG	HDL cholesterol	25373	0.013	0.289 (0.040)	ExomeChip	European and South Asian	http://www.ncbi.nlm.nih.gov/pubmed/27466198
rs77960347	18	47109955	LIPG	HDL cholesterol	42208	0.013	5	GWAS	European and African	http://www.ncbi.nlm.nih.gov/pubmed/24507774
rs17594526	18	53058238	TCF4	Schizophrenia	6909	0.03	1.44	GWAS	European	http://www.ncbi.nlm.nih.gov/pubmed/19571811
rs17512836	18	53194961	TCF4	Schizophrenia	21856	0.02	1.23	GWAS	European	http://www.ncbi.nlm.nih.gov/pubmed/21926974
rs147859257	19	6718146	C3	AMD	52578	0.0055	3.13 (1.99–4.91)	WGS + Imputation	Icelandic	http://www.ncbi.nlm.nih.gov/pubmed/24036950
rs116843064	19	8429323	ANGPTL4	HDL cholesterol	42208	0.02	4	GWAS	European and African	http://www.ncbi.nlm.nih.gov/pubmed/24507774
rs116843064	19	8429323	ANGPTL4	HDL cholesterol	62166	0.03	0.178	GWAS	European	http://www.ncbi.nlm.nih.gov/pubmed/25961943
rs116843064	19	8429323	ANGPTL4	HDL cholesterol	24406	0.019	0.254 (0.034)	ExomeChip	European and South Asian	http://www.ncbi.nlm.nih.gov/pubmed/27466198
rs116843064	19	8429323	ANGPTL4	Triglycerides	39859	0.02	–0.15	GWAS	European and African	http://www.ncbi.nlm.nih.gov/pubmed/24507774
rs17249141	19	11200008	LDLR	LDL cholesterol	11286	0.0126	32.93	GWAS	African American, Hispanic	http://www.ncbi.nlm.nih.gov/pubmed/23726366
rs72658867	19	11231203	LDLR	ApoB	3621	0.012	–0.538 (0.119)	WGS	British	http://www.ncbi.nlm.nih.gov/pubmed/26367797
rs72658867	19	11231203	LDLR	LDL cholesterol	3621	0.012	–0.584 (0.112)	WGS	British	http://www.ncbi.nlm.nih.gov/pubmed/26367797
rs8113263	19	13179662	NFIX	Body mass index	238944	0.05	0.059	GWAS	European, African American, Hispanic	http://www.ncbi.nlm.nih.gov/pubmed/25673413
rs3208856	19	45296806	CBLC	LDL cholesterol	39186	0.034	–8	GWAS	European and African	http://www.ncbi.nlm.nih.gov/pubmed/24507774
rs769455	19	45412040	APOE	LDL cholesterol	14227	0.019	–12	GWAS	European and African	http://www.ncbi.nlm.nih.gov/pubmed/24507774
rs769455	19	45412040	APOE	Triglycerides	14351	0.019	0.21	GWAS	European and African	http://www.ncbi.nlm.nih.gov/pubmed/24507774
rs7412	19	45412079	APOE	Cholesterol, total	12827	0.048	0.456 (0.031)	GWAS + Imputation	Finnish	http://www.ncbi.nlm.nih.gov/pubmed/25961943
rs7412	19	45412079	APOE	LDL cholesterol	6602	0.036	–0.645 (0.053)	WGS + Imputation	Sardinian	http://www.ncbi.nlm.nih.gov/pubmed/26366554
rs7412	19	45412079	APOE	LDL cholesterol	12730	0.048	0.648 (0.031)	GWAS + Imputation	Finnish	http://www.ncbi.nlm.nih.gov/pubmed/25961943
rs7412	19	45412079	APOE	Triglycerides	6602	0.036	–0.544 (0.053)	WGS + Imputation	Sardinian	http://www.ncbi.nlm.nih.gov/pubmed/26366554
rs7245858	19	51430596	LOC390956	Alzheimer's disease (cognitive decline)	303	0.04	0.28	GWAS	European	http://www.ncbi.nlm.nih.gov/pubmed/23535033
rs1209523	20	22567942	FOXA2	Fasting plasma glucose	9457	0.043	NA	GWAS	African American, European	http://www.ncbi.nlm.nih.gov/pubmed/20152958
rs1883711	20	39179822	MAFB	Cholesterol, total	62166	0.04	0.147	GWAS	European	http://www.ncbi.nlm.nih.gov/pubmed/25961943
rs1883711	20	39179822	MAFB	LDL cholesterol	62166	0.04	0.153	GWAS	European	http://www.ncbi.nlm.nih.gov/pubmed/25961943
rs1800961	20	43042364	HNF4A	C-reactive protein	11828	0.04	0.268	GWAS	African American, Hispanic	http://www.ncbi.nlm.nih.gov/pubmed/22939635
rs1800961	20	43042364	HNF4A	Cholesterol, total	94595	0.05	0.106	GWAS	European	http://www.ncbi.nlm.nih.gov/pubmed/24097068
rs1800961	20	43042364	HNF4A	Cholesterol, total	100184	0.03	4.73	GWAS	European	http://www.ncbi.nlm.nih.gov/pubmed/20686565
rs1800961	20	43042364	HNF4A	HDL cholesterol	99900	0.03	1.88	GWAS	European	http://www.ncbi.nlm.nih.gov/pubmed/20686565
rs1800961	20	43042364	HNF4A	HDL cholesterol	19840	0.03	0.19	GWAS	European	http://www.ncbi.nlm.nih.gov/pubmed/19060906
rs1800961	20	43042364	HNF4A	HDL cholesterol	94595	0.05	0.127	GWAS	European	http://www.ncbi.nlm.nih.gov/pubmed/24097068
rs2822388	21	15408034	C21orf81	Stroke	14746	0.02	2.38095	GWAS	African American	http://www.ncbi.nlm.nih.gov/pubmed/26089329
rs63750847	21	27269932	APP	Alzheimer's disease	71743	0.00467	0.189	WGS + Imputation	Icelandic	http://www.ncbi.nlm.nih.gov/pubmed/22801501
rs7283054	21	31519307	CLDN17	Stroke	14746	0.02	0.99	GWAS	African American	http://www.ncbi.nlm.nih.gov/pubmed/26089329
rs2154427	21	34168573	C21orf49	Bilirubin levels	8841	0.013	0.099	GWAS	Korean	http://www.ncbi.nlm.nih.gov/pubmed/20639394
rs1805128	21	35821680	KCNE1	QT interval	71061	0.01	7.42	GWAS	European, Orcadian	http://www.ncbi.nlm.nih.gov/pubmed/24952745
rs16993221	21	36849419	LOC100506403	C-reactive protein and white blood cell count	8722	0.034	0.455	GWAS		http://www.ncbi.nlm.nih.gov/pubmed/22788528
rs114139997	21	46875775	COL18A1	Triglycerides	14351	0.019	–0.16	GWAS	European and African	http://www.ncbi.nlm.nih.gov/pubmed/24507774
rs5763662	22	30378703	MTMR3	LDL cholesterol	94595	0.04	0.077	GWAS	European	http://www.ncbi.nlm.nih.gov/pubmed/24097068
rs75617873	22	44526105	PARVB	Alzheimer's disease (cognitive decline)	303	0.03	0.17	GWAS	European	http://www.ncbi.nlm.nih.gov/pubmed/23535033
rs5031002	X	66942625	AR	LDL cholesterol	4763	0.02	0.3	GWAS	Northern Finnish founder	http://www.ncbi.nlm.nih.gov/pubmed/19060910
hg18_chr11:27369242_A	NA	NA	LGR4	BMD	95085	0.00174	–0.75 (0.16)	WGS + Imputation	Icelandic	http://www.ncbi.nlm.nih.gov/pubmed/23644456
rs34606562	NA	NA	HNF1A	Cholesterol, total	6885	0	2.810 (0.708)	ExomeChip	European and South Asian	http://www.ncbi.nlm.nih.gov/pubmed/27466198
rs72836561	NA	NA	MPP3	Cholesterol, total	26484	0.027	0.133 (0.027)	ExomeChip	European and South Asian	http://www.ncbi.nlm.nih.gov/pubmed/27466198
hg18_chr13:27396636delT	NA	NA	PDX1	Type 2 diabetes	278254	0.00198	2.47	WGS + Imputation	Icelandic	http://www.ncbi.nlm.nih.gov/pubmed/24464100
			AF allele frequency, AMD age-related macular degeneration, BMD, bone mineral density, CI confidence interval, FEV forced expiratory volume, FVC forced vital capacity, LDL low-density lipoprotein, MCH mean cell haemoglobin, MCHC mean cell haemoglobin concentration, MCV mean cell volume, OR odds ratio, PLT platelet count, SE standard error, VLDL very low-density lipoprotein, VWF Von Willebrand fact…
